# Supplementary material for: 3D-QSAR, Molecular Docking and Molecular Dynamics Simulation of Pseudomonas aeruginosa LpxC Inhibitors
Source: Int J Mol Sci. 2017 May 6;18(5):761. doi: 10.3390/ijms18050761 (PMC5454807; doi:10.3390/ijms18050761)
Supplement: Supplementary file 1 [file ijms-18-00761-s001.zip]

Archive with 2 entries (2 files):
- ijms-180988-final supp.docx
- ijms-180988-final.docx
